# Supplementary material for: Application of Humanized MHC Transgenic Mice in the Screening of HLA–Restricted T Cell Epitopes for Influenza Vaccines
Source: Vaccines (Basel). 2025 Mar 20;13(3):331. doi: 10.3390/vaccines13030331 (PMC11945804; doi:10.3390/vaccines13030331)
Supplement: Supplementary file 1 [file vaccines-13-00331-s001.zip › Supplementary File S1.xlsx]

## Sheet: A0201
Protein	Start	End	Length	Peptide	Water Solubility	EpiJen (Score)	SYFPEITHI (Score)	NetMHCpan (Score)	ANN (IC50)	SMM (IC50)	≥4
HA	7	15	9	VLLYTFATA	Poor	9.085			88.62	105.465	0
HA	8	17	10	LLYTFATANA	Poor				139.11	125.742	0
HA	29	37	9	STDTVDTVL	Good	8.302					0
M1	2	11	10	SLLTEVETYV	Poor		24	0.751903	10.58	5.08721	1
HA	41	49	9	VTVTHSVNL	Poor	8.195					0
HA	49	58	10	LLEDKHNGKL	Good		24				0
HA	60	69	10	KLRGVAPLHL	Poor		24				0
HA	78	87	10	ILGNPECESL	Good		24				0
HA	117	124	8	ELREQLSS	Good					130.08	0
HA	117	125	9	ELREQLSSV	Good	9.281	25	0.185932			0
HA	160	169	10	SFYKNLIWLV	Poor					181.752	0
HA	167	174	8	WLVKKENS	Good					136.524	0
HA	182	190	9	YINDKGKEV	Good	8.961	24	0.445082			0
HA	193	200	8	LWGIHHPS	Poor					25.3052	0
M1	3	12	10	LLTEVETYVL	Poor		24	0.34314	86.15	220.536	1
HA	209	218	10	YQNADAYVFV	Poor			0.197436	28.89	180.086	0
HA	217	224	8	FVGSSRYS	Poor					53.2366	0
HA	242	251	10	GRMNYYWTLV	Poor				150.56		0
HA	243	251	9	RMNYYWTLV	Poor	8.715			14.11	28.7813	0
HA	249	257	9	TLVEPGDKI	Good		23				0
HA	257	265	9	ITFEATGNL	Poor	8.229					0
HA	281	289	9	GIIISDTPV	Poor	8.259					0
HA	306	315	10	SLPFQNIHPI	Poor		24		64.27		0
HA	309	317	9	FQNIHPITI	Poor			0.505444			0
HA	330	338	9	RLATGLRNI	Poor	8.322	26	0.374518			0
HA	333	340	8	TGLRNIPS	Poor					145.616	0
HA	345	353	9	GLFGAIAGF	Poor	8.827		0.15829			0
HA	345	354	10	GLFGAIAGFI	Poor			0.165037	40.05		0
NS2	17	25	9	GMVTRFESL	Good	8.809	21	0.261384	287.72	390.94	1
NS2	31	39	9	SLGETVMRM	Good		22	0.661588	209.66	293.164	1
HA	416	424	9	HLEKRIENL	Good		23	0.25599			0
HA	427	435	9	KVDDGFLDI	Good			0.196256			0
HA	431	440	10	GFLDIWTYNA	Poor				45.18		0
HA	35	43	9	TVLEKNVTV	Good	8.456	23	0.826569	115.05		1
HA	432	441	10	FLDIWTYNAE	Poor				148.96		0
HA	434	442	9	DIWTYNAEL	Poor	9.59	23				0
HA	436	444	9	WTYNAELLV	Poor	9.317			164.74		0
HA	438	446	9	YNAELLVLL	Poor		23				0
HA	444	452	9	VLLENERTL	Good	9.252	27	0.704585			0
HA	451	459	9	TLDYHDSNV	Normal	8.523		0.443443			0
HA	458	466	9	NVKNLYEKV	Good	8.332					0
HA	461	468	8	NLYEKVRS	Good					109.449	0
HA	461	470	10	NLYEKVRSQL	Good		23	0.4361			0
NS2	36	45	10	VMRMGDLHYL	Good		24	0.567301	9.79	191.197	1
HA	517	524	8	IDGVKLES	Good					57.1755	0
HA	521	530	10	KLESTRIYQI	Good		23				0
HA	528	536	9	YQILAIYST	Poor				139.5		0
HA	528	537	10	YQILAIYSTV	Poor				42.17	124.589	0
HA	529	537	9	QILAIYSTV	Poor	8.743		0.153392			0
HA	530	538	9	ILAIYSTVA	Poor					119.429	0
HA	536	544	9	TVASSLVLV	Poor			0.49185	84.45		0
HA	539	547	9	SSLVLVVSL	Poor		23				0
HA	542	550	9	VLVVSLGAI	Poor		24				0
HA	546	554	9	SLGAISFWM	Poor				56.18	103.302	0
PA	46	54	9	FMYSDFHFI	Poor	10.355		0.93882	2.66	3.62335	1
NP	48	56	9	KLSDYDGRL	Good	8.757	23	0.414287	206.89	136.493	1
M1	4	11	8	LTEVETYV	Poor				434.62		0
M1	10	17	8	YVLSIIPS	Poor					123.37	0
M1	11	20	10	VLSIIPSGPL	Poor		21				0
M1	13	22	10	SIIPSGPLKA	Poor		21	0.108237			0
M1	14	22	9	IIPSGPLKA	Poor			0.10335			0
M1	23	31	9	EIAQRLESV	Good		23	0.101809			0
M1	23	30	8	EIAQRLES	Good					196.431	0
M1	41	49	9	ALMEWLKTR	Poor			0.09496			0
M1	42	51	10	LMEWLKTRPI	Poor				469.46		0
M1	46	53	8	LKTRPILS	Good					179.974	0
M1	47	55	9	KTRPILSPL	Good	8.679	21				0
M1	51	59	9	ILSPLTKGI	Poor	8.907	25	0.520848	420.94		1
M1	51	60	10	ILSPLTKGIL	Poor		24	0.066841			0
M1	55	63	9	LTKGILGFV	Poor	8.342	21				0
M1	57	66	10	KGILGFVFTL	Poor			0.161929	52.52		0
NS1	51	60	10	GLDIETATLV	Poor		21	0.382879	71.47	67.8391	1
M1	58	67	10	GILGFVFTLT	Poor				323.1		0
NA	54	62	9	ITYENNTWV	Poor	8.891		0.283509	75.25	157.801	1
M1	59	66	8	ILGFVFTL	Poor			0.22485	92.96	100.974	0
M1	60	68	9	LGFVFTLTV	Poor	8.884					0
M1	62	70	9	FVFTLTVPS	Poor				323.87		0
M1	98	107	10	KLYKKLKREI	Good		22				0
M1	107	115	9	ITFHGAKEV	Poor	8.36		0.082616			0
M1	109	116	8	FHGAKEVS	Good					143.949	0
M1	113	120	8	KEVSLSYS	Good					213.408	0
M1	116	124	9	SLSYSTGAL	Poor		24				0
M1	119	126	8	YSTGALAS	Poor					236.706	0
NP	55	63	9	RLIQNSITI	Poor	8.683	22	0.595504	103.01	141.29	1
M1	129	138	10	GLIYNRMGTV	Poor		24		400.78	161.614	0
M1	130	138	9	LIYNRMGTV	Poor		23	0.11046	422.78		0
NS2	55	63	9	QLGQKFEEI	Good	9.11	21	0.17566	1825.2		1
M1	138	146	9	VTTEAAFGL	Poor	8.673					0
M1	163	172	10	RQMATTTNPL	Poor				549.57	185.131	0
M1	58	66	9	GILGFVFTL	Poor	9.723	30	0.789948	15.71	48.653	1
M1	164	173	10	QMATTTNPLI	Poor					297.495	0
M1	59	68	10	ILGFVFTLTV	Poor		24	0.088073	37.62	51.5798	1
M1	191	199	9	QMAGSSEQA	Good	8.459					0
M1	218	225	8	TIGTHPSS	Poor					93.1558	0
M1	228	237	10	GLKDDLLENL	Good		25	0.553645	242.42		0
M2	5	12	8	KICRPTRS	Good					578.376	0
M2	12	19	8	SEWECRCS	Good					528.701	0
M2	14	21	8	WECRCSDS	Good					724.786	0
M2	21	29	9	SSDPLVIAA	Poor			0.048388			0
M2	24	32	9	PLVIAANII	Poor		16				0
M2	25	34	10	LVIAANIIGI	Poor		21		899.37	492.584	0
M2	26	34	9	VIAANIIGI	Poor	8.454	24	0.242928	132.3	253.577	1
M2	26	35	10	VIAANIIGIL	Poor		25	0.016219	1381.95		0
M2	27	35	9	IAANIIGIL	Poor		22				0
M2	28	37	10	AANIIGILHL	Poor		22				0
M2	29	37	9	ANIIGILHL	Poor		21	0.006952			0
M2	29	38	10	ANIIGILHLI	Poor		17	0.051888	442.6		0
M2	30	38	9	NIIGILHLI	Poor	8.987	25	0.49912	131.92	230.202	1
M2	30	39	10	NIIGILHLIL	Poor		23	0.040341	1023.68		0
M2	30	37	8	NIIGILHL	Poor			0.014894			0
M2	31	39	9	IIGILHLIL	Poor		22	0.00717			0
M2	31	38	8	IIGILHLI	Poor			0.00947	2881.27		0
M2	32	41	10	IGILHLILWI	Poor		17		326.96		0
M2	33	41	9	GILHLILWI	Poor	8.691	25	0.074758	83.55	182.016	1
M2	33	42	10	GILHLILWIT	Poor		19		1556.63	474.766	0
M2	34	42	9	ILHLILWIT	Poor		20	0.011451	992.96	314.855	1
M2	34	41	8	ILHLILWI	Poor				580.21		0
M2	34	43	10	ILHLILWITD	Poor				3072.76	1243.03	0
M2	36	45	10	HLILWITDRL	Poor		22	0.047016	472.12	294.09	1
M2	36	44	9	HLILWITDR	Poor		16				0
M2	38	45	8	ILWITDRL	Poor			0.064647	1970.71		0
M2	38	46	9	ILWITDRLF	Poor			0.020638			0
M2	38	47	10	ILWITDRLFF	Poor			0.008286	1312.57	311.516	0
M2	44	53	10	RLFFKCIYRR	Good					631.655	0
M2	44	52	9	RLFFKCIYR	Poor					724.619	0
M2	44	51	8	RLFFKCIY	Poor					1016.74	0
M2	49	58	10	CIYRRFKYGL	Poor		21			871.927	0
M2	56	63	8	YGLKRGPS	Good					194.63	0
M2	63	70	8	STEGVPES	Good					425.804	0
M2	74	83	10	EYQQEQQSAV	Good				3349.24		0
M2	82	91	10	AVDVDDGHFV	Good		17	0.121685	2417.87		0
M2	85	93	9	VDDGHFVNI	Poor			0.007027			0
NA	6	14	9	KIITIGSVC	Poor	8.263					0
NA	9	17	9	TIGSVCMTI	Poor	7.734					0
NA	14	22	9	CMTIGMANL	Poor		21		733.78		0
NA	15	23	9	MTIGMANLI	Poor				729.06		0
NA	17	26	10	IGMANLILQI	Poor				0.072949	95.02	0
NA	18	26	9	GMANLILQI	Poor	9.489	25	0.804085	21.15	91.4345	1
NA	18	27	10	GMANLILQIG	Poor				684.64		0
NA	21	29	9	NLILQIGNI	Poor	8.545	24				0
NA	21	30	10	NLILQIGNII	Poor		21				0
NA	22	30	9	LILQIGNII	Poor		21				0
NA	23	32	10	ILQIGNIISI	Poor		26	0.251927	47.94	286.075	1
NA	29	38	10	IISIWISHSI	Poor		21				0
NA	31	40	10	SIWISHSIQL	Poor		21	0.288182			0
NA	38	46	9	IQLGNQNQI	Poor			0.108981			0
NA	53	62	10	VITYENNTWV	Poor				410.01		0
NS2	65	74	10	WLIEEMRHRL	Good		25	0.42225	107.72	547.621	1
NA	59	67	9	NTWVNQTYV	Poor	8.155		0.139058	411.59		0
PA	70	78	9	ALLKHRFEI	Good	9.213	24	0.578907	36.6	67.0054	1
NA	75	83	9	AAGQSVVSV	Poor	7.796	24	0.090794			0
NA	77	85	9	GQSVVSVKL	Poor			0.167541			0
NA	84	92	9	KLAGNSSLC	Poor	8.586					0
NA	86	94	9	AGNSSLCPV	Poor	7.654					0
NA	88	95	8	NSSLCPVS	Poor					352.541	0
NA	90	99	10	SLCPVSGWAI	Poor		23		106.02	147.734	0
NA	94	101	8	VSGWAIYS	Poor					36.4091	0
NA	74	83	10	FAAGQSVVSV	Poor		27	0.068569	370.61	294.09	1
NA	116	124	9	VIREPFISC	Poor	8.275					0
NA	125	134	10	SPLECRTFFL	Poor				367.88		0
NA	133	142	10	FLTQGALLND	Poor					326.949	0
NA	138	145	8	ALLNDKHS	Good					111.227	0
NS1	76	84	9	TLRMTIASV	Poor	8.51	28	0.13571	339.87	231.265	1
NA	182	191	10	SACHDGINWL	Poor		21				0
NA	187	195	9	GINWLTIGI	Poor	8.432	22		493.16		0
NA	194	203	10	GISGPDNGAV	Poor		22				0
NA	204	212	9	AVLKYNGII	Poor	7.817					0
NA	223	231	9	ILRTQESEC	Good	8.519					0
NA	233	241	9	CVNGSCFTV	Poor	7.913			413.36	275.493	0
NA	240	247	8	TVMTDGPS	Poor					295.944	0
NA	312	321	10	YQIGYICSGI	Poor			0.050863	59.56	241.813	0
NA	343	350	8	ANGVKGFS	Poor					307.051	0
NA	349	357	9	FSFKYGNGV	Poor			0.059389	419.21		0
NA	388	396	9	SIKQDIVGI	Poor	8.381	24	0.084357			0
NA	393	400	8	IVGINEWS	Poor					129.781	0
NA	396	403	8	INEWSGYS	Poor					207.592	0
NA	406	415	10	FVQHPELTGL	Poor			0.144042			0
NA	407	415	9	VQHPELTGL	Poor			0.183062			0
NA	414	421	8	GLDCIRPC	Good					295.264	0
NA	417	426	10	CIRPCFWVEL	Poor		24				0
NA	432	439	8	KENTIWTS	Good					261.342	0
NA	435	443	9	TIWTSGSSI	Poor	8.193		0.05068			0
NA	453	461	9	VGWSWPDGA	Poor	8.024					0
NP	32	41	10	MIGGIGRFYI	Poor				337.38		0
NP	35	43	9	GIGRFYIQM	Poor	8.422					0
NP	40	49	10	YIQMCTELKL	Poor		23		211.22		0
NP	41	49	9	IQMCTELKL	Poor			0.075006	297.67		0
NS2	86	94	9	FMQALQLLL	Poor	9.246	21	0.710555	8.76	23.4482	1
NS2	87	96	10	MQALQLLLEV	Poor		19	0.041279	81.18	142.063	1
NP	77	84	8	KYLEEHPS	Good					137.154	0
NP	78	85	8	YLEEHPSA	Good			0.097091			0
NP	107	115	9	ELILYDKEI	Good	8.811					0
NP	108	116	9	LILYDKEEI	Good		21				0
NP	109	117	9	ILYDKEIRR	Good	7.993					0
NP	109	116	8	ILYDKEEI	Good			0.13299			0
NP	129	137	9	ATAGLTHIM	Poor	8.02					0
NP	142	150	9	NLNDATYQR	Good	7.932					0
NP	146	154	9	ATYQRTRAL	Good	7.86					0
NS1	89	98	10	YLSDMTLEEM	Good		23	0.505595	20.1	52.0571	1
NP	158	165	8	GMDPRMCS	Good					214.887	0
NP	165	174	10	SLMQGSTLPR	Poor					121.473	0
NP	177	186	10	GAAGAAVKGV	Poor		23				0
NP	181	189	9	AAVKGVGTI	Poor		22				0
NP	188	197	10	TIAMELIRMI	Poor		22				0
NP	189	197	9	IAMELIRMI	Poor		22		603.54		0
NP	225	233	9	ILKGKFQTA	Poor	8.404		0.245524			0
NP	237	245	9	AMMDQVRES	Good			0.15458			0
NP	238	245	8	MMDQVRES	Good					125.375	0
NP	255	262	8	DLIFLARS	Poor					142.63	0
NP	256	264	9	LIFLARSAL	Poor		22				0
NP	257	266	10	IFLARSALIL	Poor				315.42		0
NS2	91	100	10	QLLLEVEQEI	Good		22	0.223206	185.99	113.365	1
NP	258	265	8	FLARSALI	Poor				612.35		0
NP	258	267	10	FLARSALILR	Poor					99.6506	0
NP	262	270	9	SALILRGSV	Poor		21				0
NP	263	271	9	ALILRGSVA	Poor	7.973					0
NP	274	283	10	SCLPACVYGL	Poor		22		135.82		0
NA	98	106	9	AIYSKDNSV	Good	8.817	25	0.596014	316.1		1
NP	280	287	8	VYGLAVAS	Poor					134.962	0
NS1	103	111	9	FMLMPRQKI	Poor		22	0.13478	343.06	341.279	1
NP	304	313	10	FKLLQNSQVV	Poor			0.16295	109.11		0
NS1	122	130	9	AIMEKNIVL	Poor	9.187	24	0.694281	43.19	108.67	1
NP	306	315	10	LLQNSQVVSL	Poor		30	0.263065	456.83		0
NP	307	315	9	LQNSQVVSL	Poor	8.184	21	0.46679			0
NP	314	323	10	SLMRPNENPA	Good					155.769	0
NP	327	336	10	QLVWMACHSA	Poor				483.53		0
NP	328	336	9	LVWMACHSA	Poor				397.61		0
NP	328	335	8	LVWMACHS	Poor					133.11	0
NP	357	365	9	KLSTRGVQI	Good	8.474		0.191659			0
NP	360	367	8	TRGVQIAS	Poor					149.696	0
NP	363	371	9	VQIASNENV	Poor			0.080702			0
M1	123	131	9	ALASCMGLI	Poor	8.382	22	0.055706	77.58	119.429	1
NP	404	412	9	GQISVQPTF	Poor			0.134692			0
NP	417	425	9	NLPFERATV	Poor		23	0.077705			0
NP	455	463	9	DLSFQGRGV	Good	7.816					0
NS1	128	136	9	IVLKANFSV	Poor	9.163		0.393365	28.43	73.301	1
NP	460	467	8	GRGVFELS	Good					185.443	0
NP	471	479	9	ATNPIVPSF	Poor	7.929					0
NS1	9	18	10	FQVDCFLWHI	Poor			0.163841	14.33	34.157	0
NS1	10	18	9	QVDCFLWHI	Poor				115.63	208.983	0
NS1	14	23	10	FLWHIRKRFA	Poor				206.23	287.396	0
NS1	26	33	8	GLGDAPFL	Poor			0.084951		224.497	0
NS1	35	43	9	RLRRDQKSL	Good	7.894	21				0
NS1	42	50	9	SLKGRGNTL	Good		26	0.084427			0
NS1	49	57	9	TLGLDIETA	Poor	8.64		0.162305			0
NS1	50	59	10	LGLDIETATL	Poor				771.79		0
M1	134	142	9	RMGTVTTEA	Good	8.846		0.132056	364.76	257.105	1
NS1	68	77	10	ILKEESSETL	Good		25	0.281716			0
NS1	75	84	10	ETLRMTIASV	Poor		21				0
NS1	136	144	9	VIFNRLETL	Poor	8.4	26	0.587563	275.34		1
NS1	76	83	8	TLRMTIAS	Poor					188.023	0
NS1	80	87	8	TIASVPTS	Poor					91.0353	0
NS1	155	163	9	AIVGEISPL	Poor	8.919	26	0.279865	266.18		1
NS1	92	99	8	DMTLEEMS	Good					297.31	0
NA	157	166	10	TLMSCPIGEV	Poor		27	0.362871	12.53	19.341	1
NS1	104	112	9	MLMPRQKII	Poor			0.094569	245.27	206.115	0
NS1	110	119	10	KIIGPLCVRL	Poor		25	0.213297			0
NS1	111	119	9	IIGPLCVRL	Poor	8.207	25	0.147438			0
NS1	121	130	10	QAIMEKNIVL	Poor				763.04		0
NP	158	166	9	GMDPRMCSL	Good	8.075	23	0.53512	75.94	145.583	1
NS1	127	136	10	NIVLKANFSV	Poor				595.13		0
PB1	162	170	9	RLIDFLKDV	Good	9.307	27	0.926964	23.34	50.3628	1
NS1	128	135	8	IVLKANFS	Poor					371.715	0
NS1	129	137	9	VLKANFSVI	Poor	8.248					0
NS1	129	136	8	VLKANFSV	Poor				621.73		0
NS1	135	144	10	SVIFNRLETL	Poor		23	0.079666			0
M1	164	172	9	QMATTTNPL	Poor	8.744	23	0.065526	103.88	216.327	1
NS1	136	145	10	VIFNRLETLI	Poor				900.2		0
NS1	140	147	8	RLETLILL	Poor			0.273852	315.15		0
M1	180	188	9	VLASTTAKA	Poor	9.122	23	0.316137	340.36	258.887	1
NS1	158	166	9	GEISPLPSL	Poor		21				0
NS1	158	165	8	GEISPLPS	Normal					120.008	0
NS1	165	174	10	SLPGHTYEDV	Poor		24	0.392631	88.06		0
NS1	177	185	9	AVGVLIGGL	Poor	7.972	22				0
NS1	180	188	9	VLIGGLEWN	Poor		21				0
NS1	180	189	10	VLIGGLEWNG	Poor					258.512	0
NS1	184	192	9	GLEWNGNTV	Poor		23				0
NS1	188	195	8	NGNTVRVS	Good					277.466	0
NS1	206	213	8	CDENGRPS	Good					317.841	0
NS2	3	10	8	MSKMQLGS	Poor					385.665	0
NS2	4	11	8	SKMQLGSS	Good					688.985	0
NS2	5	12	8	KMQLGSSS	Good					423.848	0
NS2	7	15	9	QLGSSSEDL	Good		20				0
HA	207	216	10	SLYQNADAYV	Poor		25	0.344631	37.28	9.27855	1
NS2	17	24	8	GMVTRFES	Good					144.947	0
NS2	24	32	9	SLKIYRDSL	Good		24				0
NS2	24	31	8	SLKIYRDS	Good					192.402	0
NS2	26	35	10	KIYRDSLGET	Good		20				0
NS2	30	39	10	DSLGETVMRM	Good				1342.01		0
PA	218	226	9	SLPPNFPSL	Poor	9.54	27	0.949326	40.06	102.12	1
NP	258	266	9	FLARSALIL	Poor	8.901	24	0.361572	43.19	66.6976	1
NS2	38	45	8	RMGDLHYL	Poor			0.150401	401.42		0
NS2	40	47	8	GDLHYLQS	Poor					419.962	0
NP	275	283	9	CLPACVYGL	Poor	8.235	26		51.62	40.8423	1
NS2	55	62	8	QLGQKFEE	Good					418.996	0
NS2	57	66	10	GQKFEEIRWL	Good			0.059867			0
NS2	58	66	9	QKFEEIRWL	Good		17				0
PB2	279	287	9	SLLEMCHST	Good		23	0.278036	35.1	123.058	1
NS2	66	74	9	LIEEMRHRL	Good		22	0.041043			0
NS2	73	80	8	RLKATENS	Good					281.975	0
NS2	81	90	10	FEQITFMQAL	Poor				241.64		0
NS2	82	90	9	EQITFMQAL	Poor			0.036297			0
NS2	83	92	10	QITFMQALQL	Poor		17				0
NS2	84	93	10	ITFMQALQLL	Poor		21			859.963	0
NS2	84	92	9	ITFMQALQL	Poor		18	0.048516			0
NS2	85	94	10	TFMQALQLLL	Poor				50.06		0
PA	282	290	9	FLLMDALKL	Poor	8.918	26	0.778079	18.93	23.2868	1
NS2	86	93	8	FMQALQLL	Poor			0.057521	388.12		0
NS2	86	95	10	FMQALQLLLE	Poor				149.03	564.261	0
PA	283	292	10	LLMDALKLSI	Poor		25	0.480781	8.92	27.1319	1
NS2	89	97	9	ALQLLLEVE	Poor		17				0
NS2	89	96	8	ALQLLLEV	Poor			0.172158	238.92		0
NP	297	306	10	SLVGIDPFKL	Poor		26	0.48384	88.76	169.231	1
NS2	92	101	10	LLLEVEQEIR	Good				664.88		0
NS2	93	102	10	LLEVEQEIRA	Good			0.038277			0
NS2	93	100	8	LLEVEQEI	Good			0.034842	1971.96		0
PA	42	49	8	LEVCFMYS	Poor					96.6518	0
PA	45	54	10	CFMYSDFHFI	Poor				8.74		0
NP	305	313	9	KLLQNSQVV	Poor	9.029	23	0.669189	59.51	83.9673	1
PA	46	55	10	FMYSDFHFID	Poor				21.68	89.6355	0
PA	53	61	9	FIDERGESI	Good			0.541707			0
PA	334	342	9	YLMAWKQVL	Poor	9.078	23	0.822273	6	14.3916	1
PA	85	94	10	IMAWTVVNSI	Poor		27		67.27		0
PA	161	169	9	YTLDEESRA	Good	8.463					0
PA	174	182	9	RLFTIRQEM	Good			0.296053			0
PA	218	225	8	SLPPNFPS	Poor					24.559	0
NP	373	381	9	TMDSNTLEL	Good	8.976	23	0.802406	40.68	122.211	1
PA	225	233	9	SLENFRAYV	Poor		24	0.310073	72.93		0
PA	245	253	9	KLSQMSKEV	Good	8.574	22	0.52601			0
PA	260	268	9	FLRTTPRPL	Poor	9.254					0
HA	388	396	9	AIDEITNKV	Good	8.265	27	0.913459	77.69	171.045	1
PB1	395	403	9	LLIDGTASL	Poor	10.123	33	0.960372	5.73	17.9519	1
PA	284	291	8	LMDALKLS	Poor					96.8746	0
PA	284	292	9	LMDALKLSI	Poor			0.33014			0
PA	289	296	8	KLSIEDPS	Good					30.0753	0
PA	333	342	10	NYLMAWKQVL	Poor				49.48		0
PA	334	341	8	YLMAWKQV	Poor				49.57		0
HA	402	410	9	KMNTQFTAV	Poor	9.667		0.638065	27.75	52.0128	1
PA	334	343	10	YLMAWKQVLA	Poor				10.97	24.5177	0
PA	336	345	10	MAWKQVLAEL	Poor		23				0
PA	423	431	9	ELDEIGEDV	Good	8.713					0
PA	440	448	9	SMRRNYFTA	Poor	8.483					0
PA	464	472	9	YINTALLNA	Poor	8.737					0
PA	468	477	10	ALLNASCAAM	Poor					126.613	0
PA	476	485	10	AMDDFQLIPM	Poor				23.73	65.9903	0
PA	481	489	9	QLIPMISKC	Poor	8.92					0
PA	497	505	9	KTNLYGFII	Poor	8.644					0
PA	503	511	9	FIIKGRSHL	Poor		23				0
PA	548	557	10	MLLRTAIGQV	Poor		26		50.48	34.0785	0
PA	549	557	9	LLRTAIGQV	Poor	9.61	26				0
PA	584	592	9	CLLQSLQQI	Poor	8.428	24	0.398438			0
PA	590	598	9	QQIESMIEA	Good			0.322574			0
PB1	410	418	9	GMFNMLSTV	Poor	9.365	26	0.748411	5.91	23.8842	1
PA	640	649	10	LLAKSVFNSL	Poor		27		69.97		0
PA	655	662	8	LEGFSAES	Good					69.0574	0
PB1	413	421	9	NMLSTVLGV	Poor	9.893	26	0.657358	10.28	34.4437	1
PA	675	683	9	NLEPGTFDL	Poor	8.502	25				0
PA	684	693	10	GGLYEAIEEC	Good			0.248373			0
PA	685	693	9	GLYEAIEEC	Good	9.887		0.835892			0
PA	685	694	10	GLYEAIEECL	Poor		24	0.811519	73.96		0
HA	432	440	9	FLDIWTYNA	Poor	9.127		0.647635	5.74	8.59231	1
PA	693	702	10	CLINDPWVLL	Poor		24				0
PA	694	702	9	LINDPWVLL	Poor		25	0.282796			0
PA	702	709	8	LNASWFNS	Poor					50.8405	0
PB1	24	31	8	YTGDPPYS	Poor					36.0753	0
PB1	65	73	9	QLNPIDGPL	Poor	8.953	23				0
PB1	94	102	9	FLEESHPGI	Poor	8.499		0.86138	32.74		0
PB1	161	170	10	GRLIDFLKDV	Good			0.229293			0
PB2	446	454	9	FQNWGIESI	Poor	8.555		0.540654	60.33	171.439	1
PB1	166	173	8	FLKDVMES	Good					44.8962	0
PB1	166	174	9	FLKDVMESM	Good	8.797		0.828557			0
PB1	173	181	9	SMNKEEIEI	Good	8.794		0.449238			0
PB1	240	248	9	AIATPGMQI	Poor	8.57					0
PB1	246	255	10	MQIRGFVYFV	Poor				15.18	37.4524	0
PB1	247	255	9	QIRGFVYFV	Poor	9.364	26				0
PB1	257	266	10	TLARSICEKL	Good		24				0
PB1	265	273	9	KLEQSGLPV	Good	8.903					0
PB1	281	289	9	KLANVVRKM	Good		23	0.41912			0
PB1	316	325	10	RMFLAMITYI	Poor				14.99	20.868	0
PB1	318	325	8	FLAMITYI	Poor				21.56		0
PB1	318	326	9	FLAMITYIT	Poor				34.13	40.9364	0
PB1	342	351	10	IMFSNKMARL	Poor		23				0
PB1	352	359	8	GKGYMFES	Good					61.4059	0
PB1	355	364	10	YMFESKRMKI	Good		23	0.267676			0
PB1	367	376	10	QIPAEMLASI	Poor		24				0
PB1	384	392	9	STKKKIEKI	Good	8.242					0
PB1	394	403	10	PLLIDGTASL	Poor		23				0
PB1	395	402	8	LLIDGTAS	Poor					41.1349	0
NP	458	466	9	FQGRGVFEL	Poor	8.709		0.54531	36.2	70.325	1
PB1	406	414	9	GMMMGMFNM	Poor				8.46	35.0841	0
PB1	406	415	10	GMMMGMFNML	Poor				18.38	36.5157	0
PB1	407	414	8	MMMGMFNM	Poor				46.95		0
PB1	407	415	9	MMMGMFNML	Poor			0.289817	4.74	15.5278	0
PB1	407	416	10	MMMGMFNMLS	Poor					60.8808	0
PB1	409	418	10	MGMFNMLSTV	Poor				11.29		0
PB1	501	509	9	FVANFSMEL	Poor	8.648		0.756536	9.4	52.9798	1
PB1	412	421	10	FNMLSTVLGV	Poor			0.265268	6.94	24.0702	0
HA	511	520	10	KLNREEIDGV	Good		27	0.449968	110.22	85.7986	1
PB1	417	426	10	TVLGVSILNL	Poor		23				0
PB1	418	426	9	VLGVSILNL	Poor	8.856	26	0.364841			0
PB1	433	441	9	KTIYWWDGL	Poor	8.382					0
PB1	440	448	9	GLQSSDDFA	Good	8.347					0
PB1	488	496	9	GTFEFTSFF	Poor	8.269					0
PA	594	602	9	SMIEAESSV	Good	10.007	26	0.848173	17.38	37.5933	1
PB1	505	514	10	FSMELPSFGV	Poor				21.64	6.81522	0
PB1	506	514	9	SMELPSFGV	Poor	8.366					0
PB1	544	552	9	AQMALQLFI	Poor			0.412024	22.92		0
PB1	578	585	8	KLWDQTQS	Good					63.7104	0
PB1	578	587	10	KLWDQTQSKV	Good		25	0.960071	22.04		0
PB1	589	598	10	LLVSDGGPNL	Poor		23	0.337441			0
PB1	600	609	10	NIRNLHIPEV	Poor		25				0
PB1	603	611	9	NLHIPEVCL	Poor		23				0
PB1	623	632	10	RLCNPLNPFV	Poor			0.408567	43.67	34.3147	0
PB1	674	683	10	ILNTSQRGIL	Poor		23				0
PB1	687	695	9	QMYQKCCNL	Poor	8.621					0
PB1	694	702	9	NLFEKFFPS	Poor			0.265455			0
PB1	745	753	9	KICSTIEEL	Good	8.448	25	0.274438			0
PB2	5	12	8	KELRDLMS	Good					146.964	0
PB2	44	53	10	ALRMKWMMAM	Poor				41.27		0
PB2	48	57	10	KWMMAMRYPI	Poor				30.01		0
PB2	49	57	9	WMMAMRYPI	Poor				4.85	16.9087	0
PB2	49	58	10	WMMAMRYPIT	Poor				138.81		0
PB2	50	59	10	MMAMRYPITA	Poor				37.14	142.718	0
PB2	76	84	9	TLWSKTNDA	Normal			0.261773			0
PB2	88	96	9	RVMVSPLAV	Poor			0.29344	110.49	173.824	0
PB2	148	155	8	NPGHADLS	Good					164.138	0
PB2	166	174	9	VVFPNEVGA	Poor	8.365					0
PB2	172	179	8	VGARILTS	Poor					100.51	0
PB2	175	183	9	RILTSESQL	Good	8.568					0
PB2	192	201	10	ELQDCKIAPL	Good		24				0
PB2	193	201	9	LQDCKIAPL	Poor				136.82		0
PB2	205	212	8	YMLERELV	Good				74.39		0
PB2	210	218	9	ELVRKTRFL	Good	8.689					0
PB2	223	231	9	GTGSVYIEV	Poor	9.324					0
PB2	226	234	9	SVYIEVLHL	Poor			0.409566			0
PB2	242	250	9	QMYTPGGEV	Poor	9.63					0
PB2	258	267	10	SLIIAARNIV	Poor		25				0
PB2	259	267	9	LIIAARNIV	Poor		23				0
PB2	271	280	10	AVSADPLASL	Poor		24	0.260327			0
PB2	272	280	9	VSADPLASL	Poor		23				0
PB2	279	286	8	SLLEMCHS	Poor					66.8667	0
PB2	647	655	9	ILVRGNSPV	Poor	9.719	24		50.75	66.6976	1
PB2	287	295	9	TQIGGVRMV	Poor			0.334456			0
PB2	344	352	9	VLTGNLQTL	Poor	8.733	28	0.678697			0
PB2	348	356	9	NLQTLKIRV	Poor	9.197		0.272802			0
PB2	373	381	9	ILRKATRRL	Good	8.42	24				0
PB2	380	387	8	RLIQLIVS	Poor					72.4786	0
PB2	393	401	9	SIAEAIIVA	Poor	8.641		0.340733			0
PB2	393	402	10	SIAEAIIVAM	Poor		25				0
PB2	413	421	9	AVRGDLNFV	Poor		23				0
PB2	427	435	9	RLNPMHQLL	Poor			0.683466			0
PB2	443	451	9	KVLFQNWGI	Poor				106.01		0
PA	664	672	9	KLLLIVQAL	Poor	8.992	28	0.763974	57.64	55.6045	1
PB2	458	467	10	MGMIGILPDM	Poor				97.53		0
PB2	459	467	9	GMIGILPDM	Poor	8.425		0.429965	49.44		0
PB2	463	470	8	ILPDMTPS	Poor					16.7962	0
PB2	463	471	9	ILPDMTPST	Poor			0.410456	132.34		0
PB2	474	483	10	SLRGIRVSKM	Good		24				0
PB2	482	489	8	KMGVDEYS	Good					21.6875	0
PB2	496	504	9	VSIDRFLRV	Good			0.202519			0
PB2	507	514	8	QRGNVLLS	Poor					53.9772	0
PB2	510	518	9	NVLLSPEEV	Poor	8.325					0
PB2	512	519	8	LLSPEEVS	Good					41.1349	0
PB2	512	521	10	LLSPEEVSET	Good		24				0
PB2	526	533	8	KLTITYSS	Poor					76.9502	0
PB2	531	539	9	YSSSMMWEI	Poor				46.76		0
PB2	534	543	10	SMMWEINGPE	Poor					167.68	0
PB2	545	553	9	VLVNTYQWI	Poor	8.462					0
PB2	545	554	10	VLVNTYQWII	Poor					148.074	0
PB2	550	559	10	YQWIIRNWEI	Poor				38.47		0
PB2	553	562	10	IIRNWEIVKI	Poor		26				0
PB2	562	570	9	IQWSQDPTM	Poor			0.256656			0
PB2	574	583	10	KMEFEPFQSL	Good			0.653827	88.78		0
PB2	598	606	9	TLFQQMRDV	Poor			0.315296			0
PB2	614	622	9	QIIKLLPFA	Poor	9.211					0
PB2	630	638	9	RMQFSSLTV	Poor			0.27419	65.98	105.952	0
PB2	631	640	10	MQFSSLTVNV	Poor				57.7	145.037	0
PA	693	701	9	CLINDPWVL	Poor	8.448		0.326975	30.29	50.4789	1
PB2	667	675	9	VLGKDAGAL	Poor	8.223					0
PB2	682	690	9	GTSGVESAV	Poor	8.387					0
PB2	689	697	9	AVLRGFLIL	Poor	8.344					0
PB2	707	716	10	ALSINELSNL	Poor		26	0.301687			0
PB2	715	724	10	NLAKGEKANV	Good		24				0
PB2	724	732	9	VLIGQGDVV	Poor	9.802	25				0
PB2	724	733	10	VLIGQGDVVL	Poor		27	0.19254			0
PB2	725	733	9	LIGQGDVVL	Poor	8.254	24				0
PB2	725	734	10	LIGQGDVVLV	Poor		26				0

## Sheet: A1101
Protein	Start	End	Length	Peptide	Water Solubility	EpiJen (Score)	SYFPEITHI (Score)	NetMHCpan (Score)	ANN (IC50)	SMM (IC50)	≥4
HA	2	10	9	KAILVVLLY	Poor			0.220491			0
HA	30	39	10	TDTVDTVLEK	Good			0.804502	37.97		0
HA	31	39	9	DTVDTVLEK	Good	8.337	28	0.387714			0
HA	45	53	9	HSVNLLEDK	Good	7.824	20				0
HA	62	71	10	RGVAPLHLGK	Poor			0.785843	34.72		0
M1	12	21	10	LSIIPSGPLK	Poor		23	0.558732	38.79	29.5699	1
HA	86	95	10	SLSTASSWSY	Poor					179.411	0
HA	91	99	9	SSWSYIVET	Poor		20				0
HA	122	130	9	LSSVSSFER	Good		20		191.76		0
HA	127	136	10	SFERFEIFPK	Good					124.122	0
NS2	18	26	9	MVTRFESLK	Good	8.731	23	0.361825	36.09	40.2068	1
HA	148	156	9	GVTAACPHA	Poor	7.785					0
HA	151	159	9	AACPHAGAK	Poor			0.268213	211.19	140.055	0
M2	21	29	9	SSDPLVIAA	Poor	7.504	19	0.006409	11050.8		1
HA	168	177	10	LVKKENSYPK	Good				204.2	144.827	0
HA	171	180	10	KENSYPKLSK	Good					139.91	0
HA	172	180	9	GNSYPKLSK	Good	7.784					0
HA	177	186	10	KLSKSYINDK	Good				97.7		0
HA	178	186	9	LSKSYINDK	Good		22				0
HA	180	188	9	KSYINDKGK	Good	7.751	20	0.222251			0
HA	195	203	9	GIHHPSTSA	Poor	7.851					0
HA	200	209	10	STSADQQSLY	Poor					140.556	0
HA	216	225	10	VFVGSSRYSK	Poor				174.04	195.366	0
PB2	23	32	10	TTVDHMAIIK	Good		27	0.692478	24.76	26.9681	1
HA	217	226	10	FVGSSRYSKK	Good		21		209.23	168.597	0
HA	219	228	10	GSSRYSKKFK	Good		23		124.56	83.917	0
HA	220	228	9	SSRYSKKFK	Good	7.861	23				0
HA	221	228	8	SRYSKKFK	Good					95.4465	0
HA	248	256	9	WTLVEPGDK	Good		23				0
M1	27	35	9	RLESVFAGK	Good	7.488	18	0.371334	166.93	273.086	1
HA	292	300	9	CNTTCQTPK	Good	7.876					0
HA	294	302	9	TTCQTPKGA	Good	8.003					0
HA	310	319	10	QNIHPITIGK	Poor			0.490645	155.2		0
NS2	30	38	9	DSLGETVMR	Good	6.93	24	0.013549	9138.39		1
HA	314	322	9	PITIGKCPK	Good	7.871					0
HA	316	325	10	TIGKCPKYVK	Good					153.762	0
HA	375	383	9	GSGYAADLK	Good		26		158.78	208.113	0
HA	386	395	10	QNAIDEITNK	Good			0.25499			0
HA	387	395	9	NAIDEITNK	Good	8.063		0.365857			0
HA	395	402	8	KVNSVIEK	Good			0.372014			0
HA	403	412	10	MNTQFTAVGK	Poor			0.240132	54.07		0
NS2	35	43	9	TVMRMGDLH	Good	6.29		0.021991	1228.89	373.508	1
HA	456	465	10	DSNVKNLYEK	Good		22			166.284	0
HA	457	465	9	SNVKNLYEK	Good	8.104					0
M2	36	44	9	HLILWITDR	Poor		16	0.012304	7278.57	4358.13	1
HA	479	487	9	NGCFEFYHK	Poor	7.901					0
HA	506	514	9	YSEEAKLNR	Good		22				0
HA	524	532	9	STRIYQILA	Poor	8.588					0
HA	526	534	9	RIYQILAIY	Poor			0.26567			0
M1	4	13	10	LTEVETYVLS	Poor		17				0
M2	40	48	9	WITDRLFFK	Poor	7.286	18	0.362326	48.59	99.3802	1
M1	13	22	10	SIIPSGPLKA	Poor			0.237492	186.75		0
M1	25	33	9	AQRLESVFA	Poor	7.456					0
M1	26	35	10	QRLESVFAGK	Good				1248.52		0
M2	44	53	10	RLFFKCIYRR	Good		16	0.024082	300.03	380.934	1
M1	33	41	9	AGKNTDLEA	Good	7.371					0
M1	38	47	10	DLEALMEWLK	Good		19				0
M1	41	49	9	ALMEWLKTR	Poor		17	0.354021	1154.62		0
M1	49	57	9	RPILSPLTK	Good			0.076166		227.667	0
M1	63	72	10	VFTLTVPSER	Poor			0.134844	500.94		0
NS1	62	70	9	KQIVEWILK	Good	8.062	18	0.44008	35.92	70.518	1
HA	63	71	9	GVAPLHLGK	Good	8.245	29	0.95011	16.37	27.3086	1
M1	69	77	9	PSERGLQRR	Good		18				0
M1	69	78	10	PSERGLQRRR	Good		18				0
M1	90	98	9	PNNMDRAVK	Good	7.667					0
M2	63	72	10	STEGVPESMR	Good		22	0.124475	2182.11	493.003	1
M1	93	101	9	MDRAVKLYK	Good					506.174	0
M1	95	104	10	RAVKLYKKLK	Good					690.001	0
M1	64	72	9	FTLTVPSER	Good	7.781	22	0.320251	448.2		1
M1	96	105	10	AVKLYKKLKR	Good		25				0
M1	105	113	9	REITFHGAK	Good					706.806	0
M1	111	119	9	GAKEVSLSY	Good			0.174463			0
M1	123	132	10	ALASCMGLIY	Poor				1181.54	600.966	0
M1	67	76	10	TVPSERGLQR	Good		23	0.154185	1075.19	606.527	1
M1	125	133	9	ASCMGLIYN	Poor		17				0
M1	126	134	9	SCMGLIYNR	Poor			0.063549			0
M1	134	142	9	RMGTVTTEA	Good	7.362					0
M1	165	174	10	MATTTNPLIR	Poor				1281.63		0
NP	69	77	9	SAFDERRNK	Good	8.356		0.600304	86.43	76.9662	1
M1	166	175	10	ATTTNPLIRH	Poor		18	0.069194			0
M1	167	175	9	TTTNPLIRH	Poor			0.152736			0
M1	178	186	9	RMVLASTTA	Poor	7.397					0
M1	178	187	10	RMVLASTTAK	Poor			0.653197	46.84	70.445	0
NS1	79	88	10	MTIASVPTSR	Poor		21	0.369788	132.75	132.388	1
M1	179	188	10	MVLASTTAKA	Poor				412.17		0
M1	202	210	9	AMEVANQTR	Good		18				0
M1	208	217	10	QTRQMVHAMR	Good		18				0
M1	219	227	9	IGTHPSSSA	Poor	7.462					0
M1	221	230	10	THPSSSAGLK	Good					494.14	0
M1	222	230	9	HPSSSAGLK	Good					407.662	0
M1	233	242	10	LLENLQAYQK	Poor				381.85	396.141	0
M1	243	252	10	RMGVQMQRFK	Good			0.04725	418.22	255.77	0
M1	244	252	9	MGVQMQRFK	Poor	8.115					0
M1	245	252	8	GVQMQRFK	Good					621.956	0
M2	1	8	8	MTFLKICR	Poor			0.007452	5747.1	2702.46	0
M2	1	9	9	MTFLKICRP	Poor					3430.05	0
M2	2	11	10	TFLKICRPTR	Good					3587.98	0
M2	3	11	9	FLKICRPTR	Good		14				0
M2	4	11	8	LKICRPTR	Good					2622.77	0
M2	5	13	9	KICRPTRSE	Good			0.001736			0
M2	8	17	10	RPTRSEWECR	Good			0.00286			0
M2	9	17	9	PTRSEWECR	Good	7.532	19				0
M2	18	27	10	CSDSSDPLVI	Good		17				0
M2	19	28	10	SDSSDPLVIA	Good				12471.2		0
M2	20	28	9	DSSDPLVIA	Good	7.31	16				0
M2	20	29	10	DSSDPLVIAA	Good		17				0
NS2	84	92	9	ITFMQALQL	Poor		16	0.009156	9233.41	3022.04	1
M2	21	30	10	SSDPLVIAAN	Poor		15				0
M2	25	34	10	LVIAANIIGI	Poor		17				0
M2	25	33	9	LVIAANIIG	Poor		16				0
M2	27	36	10	IAANIIGILH	Poor			0.003386	12454.4		0
M2	28	36	9	AANIIGILH	Poor			0.083578	3593.07	1130.58	0
M2	33	41	9	GILHLILWI	Poor		15				0
M1	92	101	10	NMDRAVKLYK	Good		20	0.102117	188.9	64.3947	1
M2	39	48	10	LWITDRLFFK	Poor			0.070793	34.18	91.8015	0
PA	93	102	10	SICNTTGVEK	Good		24	0.583936	37.06	24.7087	1
M2	40	49	10	WITDRLFFKC	Poor				1852.06		0
M2	41	48	8	ITDRLFFK	Normal			0.084476	78.18	200.798	0
M2	41	49	9	ITDRLFFKC	Poor			0.003675			0
M2	43	52	10	DRLFFKCIYR	Good				778.84		0
NA	94	102	9	VSGWAIYSK	Poor	7.481	21	0.55894	25.94		1
M2	44	51	8	RLFFKCIY	Poor			0.001663			0
M2	45	53	9	LFFKCIYRR	Poor			0.004243	4817.46	1687.72	0
M2	45	52	8	LFFKCIYR	Poor				11885.9		0
M2	46	55	10	FFKCIYRRFK	Poor				4679.92	1861.44	0
M2	46	53	8	FFKCIYRR	Poor					1366.97	0
M2	47	55	9	FKCIYRRFK	Good				12658		0
M2	48	56	9	KCIYRRFKY	Good			0.003491			0
M2	48	55	8	KCIYRRFK	Good					70.5927	0
M2	49	56	8	CIYRRFKY	Poor				11614.1		0
M2	50	59	10	IYRRFKYGLK	Good				6300.65	3889.11	0
M2	52	60	9	RRFKYGLKR	Good			0.012109			0
M2	53	60	8	RFKYGLKR	Good					1666.33	0
M1	96	104	9	AVKLYKKLK	Good	8.724	25	0.103782	372.56	246.207	1
M2	63	71	9	STEGVPESM	Good		15	0.00291			0
M2	66	74	9	GVPESMREE	Good		14				0
M2	66	75	10	GVPESMREEY	Good		14	0.008328		1958.17	0
M2	71	78	8	MREEYQQE	Good					4332.71	0
M2	82	90	9	AVDVDDGHF	Good		14				0
M2	84	93	10	DVDDGHFVNI	Good		17				0
NA	8	17	10	ITIGSVCMTI	Poor					1158.38	0
NA	12	20	9	SVCMTIGMA	Poor	8.145					0
NA	12	21	10	SVCMTIGMAN	Poor					979.152	0
NA	47	56	10	ETCNQSVITY	Poor					882.775	0
NA	68	76	9	NISNTNFAA	Poor	7.862					0
NA	75	84	10	AAGQSVVSVK	Poor			0.412547	175.51	220.724	0
NA	76	84	9	AGQSVVSVK	Poor	8.111		0.340155	384.76		0
NA	93	102	10	PVSGWAIYSK	Poor		22		147.33	66.9653	0
PB2	105	113	9	TTSTVHYPK	Good	8.569		0.900481	5.52	5.9197	1
NA	98	107	10	AIYSKDNSVR	Good					434.36	0
NA	103	111	9	DNSVRIGSK	Good	7.583					0
NA	109	118	10	GSKGDVFVIR	Good		27			1320.84	0
NA	121	130	10	FISCSPLECR	Poor					792.228	0
NA	122	130	9	ISCSPLECR	Good		19				0
NA	130	138	9	RTFFLTQGA	Poor	8.113					0
PB2	107	116	10	STVHYPKVYK	Good		27	0.920902	11.63	9.63496	1
NA	135	143	9	TQGALLNDK	Good	7.634					0
NA	144	152	9	HSNGTIKDR	Good		20				0
NS1	110	118	9	KIIGPLCVR	Good	7.381	17	0.367658	396.67	486.743	1
NA	147	155	9	GTIKDRSPY	Good			0.157419			0
NA	148	156	9	TIKDRSPYR	Good			0.207248	410.64		0
NA	165	173	9	EVPSPYNSR	Good	7.717	19				0
NA	194	202	9	GISGPDNGA	Good	7.721					0
NA	196	204	9	SGPDNGAVA	Good	7.482					0
NA	209	217	9	NGIITDTIK	Normal	7.712					0
NA	212	220	9	ITDTIKSWR	Good	7.784	19	0.179037			0
PB2	113	121	9	KVYKTYFEK	Good	8.744		0.95615	8.97	6.97108	1
NA	245	254	10	GPSNGQASYK	Good			0.490091	118.82	153.056	0
NA	246	254	9	PSNGQASYK	Good		22				0
NA	249	257	9	GQASYKIFR	Poor			0.303882	218.48		0
NS1	118	126	9	RLDQAIMEK	Good	7.378	18	0.710988	125.84	165.31	1
NA	252	260	9	SYKIFRIEK	Good				431.97		0
NA	254	262	9	KIFRIEKGK	Good	8.321		0.326289	227.8		0
NA	257	265	9	RIEKGKIVK	Good	7.967	21	0.433039			0
NA	263	271	9	IVKSVEMNA	Poor	8.023					0
NA	267	276	10	VEMNAPNYHY	Poor					359.625	0
NA	284	293	10	DSSEITCVCR	Good		22				0
NA	285	293	9	SSEITCVCR	Good		25				0
NA	303	312	10	WVSFNQNLEY	Poor					366.311	0
NA	304	312	9	VSFNQNLEY	Poor			0.479842	83.4		0
NA	338	347	10	VSSNGANGVK	Good		21		288.97	125.271	0
NS1	122	131	10	AIMEKNIVLK	Good		26	0.860101	22.67	27.155	1
NA	343	352	10	ANGVKGFSFK	Poor					1163.72	0
NA	344	352	9	NGVKGFSFK	Normal	7.824					0
NA	345	353	9	GVKGFSFKY	Poor	7.56		0.420706	183.67		0
NA	355	363	9	NGVWIGRTK	Poor	7.985					0
NA	381	390	10	TGTDNNFSIK	Good			0.253934	101.32	678.969	0
NA	382	390	9	GTDNNFSIK	Good		24	0.724749	32.8		0
NA	419	428	10	RPCFWVELIR	Poor					1471.8	0
NA	423	432	10	WVELIRGRPK	Good		20			1287.8	0
NA	460	469	10	GAELPFTIDK	Good			0.214272	53.31	287.64	0
NA	461	469	9	AELPFTIDK	Good		20				0
NP	22	31	10	ATEIRASVGR	Good		25	0.399947			0
NP	40	48	9	YIQMCTELK	Poor	8.259			78.3	111.764	0
NP	57	65	9	IQNSITIER	Good			0.354079			0
NP	66	74	9	MVLSAFDER	Good	7.633	22				0
NP	68	77	10	LSAFDERRNK	Good		21			170.942	0
M1	125	134	10	ASCMGLIYNR	Poor		22	0.328574	32.24	99.2773	1
NP	83	91	9	PSAGKDPKK	Good		22				0
NP	90	99	10	KKTGGPIYRR	Good			0.293679			0
NP	91	99	9	KTGGPIYRR	Good	7.551		0.825311			0
NP	95	103	9	PIYRRVDGK	Good	8.06					0
NP	115	123	9	EIRRVWRLA	Good	8.059					0
NP	123	131	9	ANNGEDATA	Good	7.651					0
PB1	127	135	9	QTYDWTLNR	Good		24	0.94196	16.33	81.5267	1
NP	166	174	9	LMQGSTLPR	Poor				163.6		0
NP	170	178	9	STLPRRSGA	Good	7.562					0
PB2	128	136	9	GTFGPVHFR	Good	8.022	24	0.975614	10.33	43.5813	1
NP	182	190	9	AVKGVGTIA	Poor	7.974					0
NP	187	195	9	GTIAMELIR	Poor		27	0.324791	95.11		0
NP	190	198	9	AMELIRMIK	Good	7.879			121.55	171.12	0
NP	189	198	10	IAMELIRMIK	Poor				48.39	67.7407	0
NP	190	199	10	AMELIRMIKR	Good		21				0
NP	200	208	9	GINDRNFWR	Good	7.756			159.14	238.397	0
NP	221	229	9	RMCNILKGK	Good	7.957			112.91	209.074	0
NP	237	246	10	AMMDQVRESR	Good					148.885	0
NP	252	260	9	EIEDLIFLA	Poor	8.248					0
NP	252	261	10	EIEDLIFLAR	Good		21				0
NP	258	267	10	FLARSALILR	Poor		21				0
NP	264	273	10	LILRGSVAHK	Poor				138.02		0
NP	284	293	10	AVASGHDFER	Good		24	0.342843		183.59	0
NS1	132	140	9	ANFSVIFNR	Poor	8.06		0.281357	255.39	388.419	1
NP	298	305	8	LVGIDPFK	Poor					157.674	0
NP	309	317	9	NSQVVSLMR	Poor		23				0
NP	334	342	9	HSAAFEDLR	Good		23				0
NA	134	143	10	LTQGALLNDK	Good		21	0.481446	46.33	80.3249	1
NP	391	400	10	RSGGNTNQQK	Good			0.302281			0
NP	395	403	9	NTNQQKASA	Good	7.992					0
HA	138	147	10	SSWPNHDSNK	Good		24	0.698512	53.33	57.5241	1
NS1	140	148	9	RLETLILLR	Good		22	0.22474	866.74	853.69	1
NP	437	446	10	TSDMRTEVIR	Good		22				0
NP	443	451	9	EVIRMMESA	Good	7.828					0
NP	444	452	9	VIRMMESAK	Good	7.951					0
NA	147	156	10	GTIKDRSPYR	Good		22	0.490741	86.05	100.427	1
NP	461	470	10	RGVFELSDEK	Good			0.60694	90.78		0
NP	471	479	9	ATNPIVPSF	Poor			0.214921			0
NS1	10	19	10	QVDCFLWHIR	Poor		18		1266.14	976.9	0
NS1	11	20	10	VDCFLWHIRK	Poor				2408.6		0
NS1	26	35	10	GLGDAPFLDR	Good		24	0.030586	2413.27		0
NS1	29	37	9	DAPFLDRLR	Good	7.623					0
NS1	30	38	9	APFLDRLRR	Good					721.606	0
NS1	35	44	10	RLRRDQKSLK	Good		18	0.039722		999.655	0
NS1	48	56	9	NTLGLDIET	Poor		17				0
NS1	53	62	10	DIETATLVGK	Good		21			639.514	0
NS1	57	66	10	ATLVGKQIVE	Poor		20				0
NS1	61	70	10	GKQIVEWILK	Poor		19	0.043863	210.9		0
HA	155	163	9	HAGAKSFYK	Good	8.079		0.615369	58.31	62.5605	1
NS1	62	71	10	KQIVEWILKE	Good				1852.24		0
NS1	63	70	8	QIVEWILK	Poor					1013.35	0
NP	165	174	10	SLMQGSTLPR	Good		21	0.214714	29.59	55.6993	1
NS1	80	89	10	TIASVPTSRY	Poor			0.076414	1184.18	803.249	0
NS1	81	89	9	IASVPTSRY	Poor			0.046663	2820.99		0
NS1	83	92	10	SVPTSRYLSD	Good		18				0
NS1	92	100	9	DMTLEEMSR	Good	7.146					0
NS1	100	108	9	RDWFMLMPR	Poor				2922.81	853.69	0
M1	166	174	9	ATTTNPLIR	Poor	7.729	27	0.490728	367.36	522.757	1
NS1	117	126	10	VRLDQAIMEK	Good			0.176158	519.59		0
NP	175	184	10	RSGAAGAAVK	Good		23	0.28481	160.87	212.74	1
M1	179	187	9	MVLASTTAK	Poor	8.241	22	0.807318	16.34	23.6211	1
NS1	131	140	10	KANFSVIFNR	Poor			0.216859	83.3	188.3	0
PB1	199	207	9	MVTQRTIGK	Good	8.606	24	0.550069		47.8961	1
NS1	132	139	8	ANFSVIFN	Poor					680.393	0
NS1	135	143	9	SVIFNRLET	Poor		19				0
PB1	200	208	9	VTQRTIGKK	Poor	8.613		0.538428	82.16	92.9608	1
NS1	167	175	9	PGHTYEDVK	Good	7.799					0
NS1	168	175	8	GHTYEDVK	Good					739.197	0
NS1	169	177	9	HTYEDVKNA	Good	8.052					0
NS1	179	187	9	GVLIGGLEW	Poor		19				0
NS1	184	193	10	GLEWNGNTVR	Poor		18				0
NS1	191	200	10	TVRVSENIQR	Good		23	0.112964	1465.43		0
NS1	193	200	8	RVSENIQR	Good			0.056475			0
NS1	193	201	9	RVSENIQRF	Good			0.035862			0
NS1	194	202	9	VSENIQRFA	Good	7.514					0
NS1	211	219	9	RPSLPPEQK	Good			0.053454		635.77	0
NS2	2	10	9	RMSKMQLGS	Good				17203.8		0
NS2	9	17	9	GSSSEDLNG	Good		18				0
NS2	9	18	10	GSSSEDLNGM	Good		14				0
NS2	10	18	9	SSSEDLNGM	Good				17189.2		0
NS2	11	20	10	SSEDLNGMVT	Good		16				0
NS2	11	19	9	SSEDLNGMV	Good		15				0
NS2	12	21	10	SEDLNGMVTR	Good		15	0.01774		1516.53	0
NS2	13	21	9	EDLNGMVTR	Good			0.007225			0
NS2	14	21	8	DLNGMVTR	Good					4783.66	0
NS2	17	26	10	GMVTRFESLK	Good		22	0.071028		119.083	0
NA	217	225	9	KSWRNNILR	Good	7.563	24	0.49103	108.05		1
NS2	18	27	10	MVTRFESLKI	Good		14				0
NS2	19	27	9	VTRFESLKI	Good		14				0
NS2	19	28	10	VTRFESLKIY	Poor			0.021388		2863.19	0
NS2	19	26	8	VTRFESLK	Good			0.012944	918.55		0
NS2	20	29	10	TRFESLKIYR	Good			0.011291			0
NS2	21	29	9	RFESLKIYR	Good			0.022752	5835.45	3057.03	0
NS2	22	29	8	FESLKIYR	Good					2493.22	0
NS2	26	34	9	KIYRDSLGE	Good				14377.1	3760.97	0
NS2	29	38	10	RDSLGETVMR	Good			0.202969			0
HA	217	225	9	FVGSSRYSK	Good	8.14	21	0.440333	77.17	90.8448	1
NS2	31	38	8	SLGETVMR	Good				16502.4	4292.99	0
NS2	31	39	9	SLGETVMRM	Normal				16545.8		0
NA	251	260	10	ASYKIFRIEK	Good		28	0.725615	10.66	19.0919	1
NS2	35	44	10	TVMRMGDLHY	Poor		14	0.070104		188.734	0
NS2	36	44	9	VMRMGDLHY	Poor			0.018682	11616.6		0
NS2	38	46	9	RMGDLHYLQ	Poor				11828		0
NS2	40	48	9	GDLHYLQSR	Good			0.005267			0
NS2	41	48	8	DLHYLQSR	Good					2936.03	0
NS2	42	51	10	LHYLQSRNEK	Good					408.178	0
NS2	43	51	9	HYLQSRNEK	Good			0.01237	5925.28	1619.2	0
NS2	44	53	10	YLQSRNEKWR	Good		15				0
NS2	44	51	8	YLQSRNEK	Good				13016.3	3402.2	0
NS2	45	53	9	LQSRNEKWR	Good	6.79					0
NS2	51	59	9	KWREQLGQK	Good			0.004787			0
NS2	54	61	8	EQLGQKFE	Good					2353.75	0
NS2	55	64	10	QLGQKFEEIR	Good		14				0
NS2	56	64	9	LGQKFEEIR	Good	6.484					0
NS2	62	71	10	EIRWLIEEMR	Good		14				0
NS2	64	73	10	RWLIEEMRHR	Good			0.021118			0
NS2	65	73	9	WLIEEMRHR	Good		15	0.008465			0
NS2	66	75	10	LIEEMRHRLK	Good		18	0.033278		948.091	0
NS2	67	75	9	IEEMRHRLK	Good				18293.6		0
NS2	75	82	8	KATENSFE	Good					2803.88	0
NS2	76	75		ATENSFEQI	Good		14		18979.7		0
NS2	79	87	9	NSFEQITFM	Poor				13150.2		0
HA	261	269	9	ATGNLVVPR	Poor	7.835	26	0.760906	43.46	158.599	1
NS2	86	94	9	FMQALQLLL	Poor				16905.8		0
NS2	87	95	9	MQALQLLLE	Poor				15410.1		0
NS2	92	91		LLLEVEQEIR	Good		15				0
NS2	93	92		LLEVEQEIR	Good		15				0
NS2	97	104	8	EQEIRAFS	Good					3546.17	0
PA	13	21	9	IVELAKAMK	Good	8.105					0
PA	64	73	10	ESGDPNALLK	Good		29				0
PA	65	73	9	SGDPNALLK	Good	7.921	21	0.401299			0
NP	296	305	10	YSLVGIDPFK	Poor		22	0.239903	85.99	67.2744	1
PA	96	104	9	NTTGVEKPK	Good	8.323	21				0
PA	104	113	10	KFLPDLYDYK	Good				166.96	172.524	0
PA	125	134	10	REVHIYYLEK	Good				72.97	147.18	0
PA	126	134	9	EVHIYYLEK	Poor	8.175	25			174.301	0
PA	128	137	10	HIYYLEKANK	Good					178.587	0
PA	134	142	9	KANKIKSEK	Good	8.03		0.463517		192.886	0
PA	149	158	10	SFTGEEMATK	Good			0.430559	180.65		0
PA	150	158	9	FTGEEMATK	Good	8.424					0
PA	161	170	10	YTLDEESRAR	Good		21				0
PA	183	192	10	ASRSLWDSFR	Good		22				0
PA	247	256	10	SQMSKEVNAK	Good			0.436639	69.35	54.3063	0
PA	301	309	9	GIPLYDAIK	Poor	8.077					0
PA	310	318	9	CMKTFFGWK	Poor	8.043				166.84	0
PA	353	361	9	KIPRTKNMK	Good	8.167					0
PA	359	367	9	NMKRTSQLK	Good	8.469					0
PA	369	378	10	ALGENMAPEK	Good		21				0
HA	311	319	9	NIHPITIGK	Good	8.3	21	0.795936	81.27	170.333	1
PA	440	448	9	SMRRNYFTA	Poor	8.224					0
PA	480	488	9	FQLIPMISK	Poor			0.482171	68.77		0
PA	484	492	9	PMISKCRTK	Good	8.039					0
PB2	323	331	9	FSFGGFTFK	Poor		23	0.892236	8.78	24.5641	1
PA	522	531	10	SMEFSLTDPR	Good				117.27		0
PA	527	536	10	LTDPRLEPHK	Good		21		178.74	96.3496	0
PA	531	539	9	RLEPHKWEK	Good			0.552481			0
PA	551	559	9	RTAIGQVSR	Good		23	0.726798			0
PA	555	564	10	GQVSRPMFLY	Poor				100.19		0
PA	556	564	9	QVSRPMFLY	Poor			0.460797	52.89	150.418	0
PA	564	572	9	YVRTNGTSK	Good	8.356	21				0
PB2	332	340	9	RTSGSSVKK	Good	8.435	25	0.943704	26.47	35.0994	1
PA	594	603	10	SMIEAESSVK	Good				55.5	27.0926	0
PA	595	603	9	MIEAESSVK	Good	8.197					0
PA	600	609	10	SSVKEKDMTK	Good		23	0.443222		48.2892	0
NA	339	347	9	SSNGANGVK	Good	7.735	25	0.345022	159.34		1
NP	342	351	10	RVSSFIRGKK	Good		21	0.510312	52.89	62.2085	1
PA	626	635	10	RGVEEGSIGK	Good			0.511751			0
PA	627	635	9	GVEEGSIGK	Good	8.753	27	0.560336			0
PA	634	643	10	GKVCRTLLAK	Good				70.34		0
PA	404	413	10	ASWVQNEFNK	Good		24	0.479007	42.16	47.4078	1
PA	679	687	9	GTFDLGGLY	Poor			0.442633	89.56	187.629	0
PA	707	716	10	FNSFLTHALK	Poor				131.7		0
HA	404	412	9	NTQFTAVGK	Good	8.363	25	0.579795	104.97		1
PB1	2	11	10	DVNPTLLFLK	Poor		23			53.5612	0
PB1	3	11	9	VNPTLLFLK	Poor	8.527					0
PB1	112	121	10	EVVQQTRVDK	Good		24				0
PB1	113	121	9	VVQQTRVDK	Good	8.383	24				0
PB1	126	135	10	RQTYDWTLNR	Good			0.83943	22.35		0
NP	407	416	10	SVQPTFSVQR	Good		26	0.766043	49.96	254.595	1
PB1	160	168	9	SGRLIDFLK	Good	8.523					0
PB1	180	188	9	EITTHFQRK	Good	7.994					0
PB1	190	198	9	RVRDNMTKK	Good	8.428	22	0.758776			0
NP	413	422	10	SVQRNLPFER	Good		23	0.234933	113.39	199.917	1
PB1	422	430	9	SILNLGQKK	Good	8.311		0.839642	38.64	92.747	1
PB1	220	229	10	RALTLNTMTK	Poor				34.3	44.9625	0
PB1	221	229	9	ALTLNTMTK	Poor			0.472928	88.77		0
PB1	227	235	9	MTKDAERGK	Good	8.356	22				0
PB1	251	259	9	FVYFVETLA	Poor	8.216					0
PB1	256	265	10	ETLARSICEK	Good		24			109.358	0
PB1	257	265	9	TLARSICEK	Good				64.21		0
PB1	299	308	10	SFTITGDNTK	Good			0.481461			0
PB1	300	308	9	FTITGDNTK	Good	8.326	22				0
PB1	338	347	10	SMAPIMFSNK	Poor			0.622343	6.46	30.7503	0
PB1	339	347	9	MAPIMFSNK	Poor	8.16					0
PB1	344	353	10	FSNKMARLGK	Good		24				0
PB1	355	363	9	YMFESKRMK	Good	8.284					0
PB1	370	379	10	AEMLASIDLK	Good				75.55	89.7119	0
PB1	371	379	9	EMLASIDLK	Good	8.201					0
PB1	383	391	9	ESTKKKIEK	Good		25				0
PB1	420	429	10	GVSILNLGQK	Poor		23		78.4	109.358	0
PB1	421	429	9	VSILNLGQK	Poor				81.68		0
NP	462	470	9	GVFELSDEK	Good	8.996	25	0.756678	29.43	39.6552	1
PB1	462	471	10	GVDRFYRTCK	Good		23				0
PB1	471	479	9	KLVGINMSK	Good			0.71075	37.43	94.6891	0
PB1	473	481	9	VGINMSKKK	Good	8.017					0
PB1	477	486	10	MSKKKSYINK	Good		24			107.609	0
PB1	488	497	10	GTFEFTSFFY	Poor			0.464984	8.55	47.8465	0
PB1	513	521	9	GVSGVNESA	Good	7.962					0
PB1	522	531	10	DMSIGVTVIK	Poor				42.98		0
HA	467	475	9	RSQLKNNAK	Good		20	0.410337	141.44	145.982	1
PB1	544	553	10	AQMALQLFIK	Poor				11.28	20.9339	0
PB1	569	577	9	QTRRSFELK	Good	8.599	23				0
PB1	569	578	10	QTRRSFELKK	Good		24				0
PB1	578	586	9	KLWDQTQSK	Good			0.812648			0
PB1	644	653	10	VVMPAHGPAK	Poor			0.785106	26.99	18.8734	0
PB1	660	669	10	VATTHSWIPK	Poor				37.89	67.1197	0
PA	497	506	10	KTNLYGFIIK	Poor		25	0.568432	25.44	28.9634	1
PB1	662	670	9	TTHSWIPKR	Poor			0.670507			0
PB1	672	680	9	RSILNTSQR	Good			0.479954			0
PB1	523	531	9	MSIGVTVIK	Poor		26	0.791867	10.19	36.5006	1
PB1	718	726	9	MVSRARIDA	Good	7.989					0
PB1	727	736	10	RVDFESGRIK	Good			0.571401			0
PB1	748	757	10	STIEELRRQK	Good		24	0.780509		59.1357	0
PB1	749	757	9	TIEELRRQK	Good	8.214					0
PB2	13	22	10	QSRTREILTK	Good		26				0
PA	566	574	9	RTNGTSKIK	Good	8.424	21	0.657097	183.44	163.042	1
PB2	24	33	10	TVDHMAIIKK	Good		25			76.0064	0
PB2	51	59	9	MAMRYPITA	Poor	8.006					0
PB2	52	61	10	AMRYPITADK	Good				38.26		0
PB2	62	70	9	RIMDMIPER	Good			0.864715	25.8		0
PB2	104	113	10	PTTSTVHYPK	Poor				15.53	46.3287	0
PA	601	609	9	SVKEKDMTK	Good	8.718	23	0.748697		111.764	1
PB2	105	114	10	TTSTVHYPKV	Poor				46.04		0
PA	607	615	9	MTKEFFENK	Good	8.531	22	0.724554	29.9	39.564	1
PB2	112	121	10	PKVYKTYFEK	Good				45.23		0
PB2	608	617	10	GTFDTVQIIK	Poor		30	0.908253	14.59	23.3803	1
PB2	116	124	9	KTYFEKVER	Good		23	0.781065			0
PB2	127	136	10	HGTFGPVHFR	Poor						0
PA	635	643	9	KVCRTLLAK	Good	8.197	24	0.612746	20.78	20.0124	1
PB2	132	140	9	PVHFRNQVK	Good	8.209					0
PB2	144	152	9	RVDTNPGHA	Good	7.928					0
PB2	166	174	9	VVFPNEVGA	Poor	7.953					0
PB2	178	187	10	TSESQLAITK	Good		26			51.0329	0
PB2	181	189	9	SQLAITKEK	Good	7.875		0.634227			0
PB2	197	205	9	KIAPLMVAY	Poor			0.678814			0
PB2	254	262	9	DVDQSLIIA	Poor	8.194					0
PB2	291	299	9	GVRMVDILR	Good	8.416	27	0.68574			0
PB2	322	331	10	SFSFGGFTFK	Poor			0.931246	8.8	30.7503	0
PB1	661	669	9	ATTHSWIPK	Good	8.752	27	0.917015	9.62	17.5106	1
PB2	324	331	8	SFGGFTFK	Poor					70.2684	0
PB2	331	340	10	KRTSGSSVKK	Good			0.782088			0
PA	708	716	9	NSFLTHALK	Good	8.103	23	0.522762	48.02	90.2194	1
PB2	345	353	9	LTGNLQTLK	Poor	8.319		0.65902		76.9662	0
PB2	473	482	10	MSLRGIRVSK	Good		25		39.12	79.2228	0
PB2	474	482	9	SLRGIRVSK	Good		24				0
PB2	495	503	9	VVSIDRFLR	Good	8.108					0
PB2	546	555	10	LVNTYQWIIR	Poor		23				0
PB2	553	561	9	IIRNWEIVK	Poor	8.226					0
PB2	565	574	10	SQDPTMLYNK	Good				26.73	37.3121	0
PB2	709	718	10	SINELSNLAK	Good		23	0.682833	23.96	25.636	1
PB2	642	650	9	GSGLRILVR	Poor		27				0
PB2	661	670	10	ATKRLTVLGK	Good		28		47.59	59.6829	0
PB2	683	692	10	TSGVESAVLR	Good		26				0
PB2	709	717	9	SINELSNLA	Poor	8.256					0
PB1	712	721	10	SSMVEAMVSR	Good		26	0.47868	37.21	99.9655	1
PB2	730	738	9	DVVLVMKRK	Good	8.385					0
PB2	742	750	9	SILTDSQTA	Poor	7.917					0
PB2	744	752	9	LTDSQTATK	Good	8.169		0.62421			0
